# Supplementary material for: Isolation and Characterization of Two Novel Plasmids from Pathogenic Leptospira interrogans Serogroup Canicola Serovar Canicola Strain Gui44
Source: PLoS Negl Trop Dis. 2014 Aug 21;8(8):e3103. doi: 10.1371/journal.pntd.0003103 (PMC4140679; doi:10.1371/journal.pntd.0003103)
Supplement: Table S1 — Common genes among pGui1, pGui2 and Laicp. (XLSX) [file pntd.0003103.s002.xlsx]

## Sheet: Sheet1
				Table S1: The common genes among pGui1, pGui2 and Laicp;
				pGui1	pGui2	Laicp	Pupative Function
				pGui10028	pGui20048	LA_1771	hypothetical protein
				pGui10029	pGui20049	LA_1770	transcription regulator
				pGui10066	pGui20065	LA_1839	replication proteins
				pGui10069	pGui20069	LA_1836	hypothetical protein
				pGui10074	pGui20073	LA_1833	hypothetical protein
				pGui10076/pGui10015	pGui20001/pGui20004	LA_1793/LA_1808/LA_1830	transposase
				pGui10079	pGui20003	LA_1827	hypothetical protein
