# Supplementary material for: Isolation and Characterization of Two Novel Plasmids from Pathogenic Leptospira interrogans Serogroup Canicola Serovar Canicola Strain Gui44
Source: PLoS Negl Trop Dis. 2014 Aug 21;8(8):e3103. doi: 10.1371/journal.pntd.0003103 (PMC4140679; doi:10.1371/journal.pntd.0003103)
Supplement: Table S2 — Unique genes of pGui1 compare to pGui2 and Laicp. (XLSX) [file pntd.0003103.s003.xlsx]

## Sheet: Sheet1
	Supplementary Table S2: Unique genes of pGui1 compare to pGui2 and Laicp;
	Name	Start	End	Sequence Length	Orientation	Putative Function
	pGui10005	1777	1472	102	-	hypothetical protein
	pGui10009	3410	2988	141	-	hypothetical protein
	pGui10010	3845	3459	129	-	hypothetical protein
	pGui10011	4218	3895	108	-	growth inhibitor
	pGui10012	4460	4212	83	-	suppressor of inhibitory function of MazF
	pGui10013	4489	4692	68	+	hypothetical protein
	pGui10014	5686	6465	260	+	leucine-rich repeat protein
	pGui10019	9634	8621	338	-	hypothetical protein
	pGui10021	10317	9823	165	-	hypothetical protein
	pGui10023	12665	11760	302	-	hypothetical protein
	pGui10026	13763	13512	84	-	transcriptional regulator/antitoxin MazE
	pGui10027	13856	14080	75	+	hypothetical protein
	pGui10032	17489	17902	138	+	hypothetical protein
	pGui10033	17912	18217	102	+	morn repeat-containing protein
	pGui10034	19248	18559	230	-	hypothetical protein
	pGui10035	21068	19245	608	-	acriflavin resistance protein
	pGui10036	22387	21080	436	-	acriflavin resistance protein
	pGui10037	25410	22357	1018	-	acriflavin resistance protein
	pGui10038	26447	25461	329	-	heavy metal efflux pump
	pGui10039	26752	26435	106	-	heavy metal efflux pump
	pGui10041	27617	26964	218	-	tpr repeat-containing protein
	pGui10042	28357	27614	248	-	hypothetical protein
	pGui10043	29346	28369	326	-	cytoplasmic membrane protein
	pGui10044	32020	29309	904	-	cytoplasmic membrane protein
	pGui10045	33779	32025	585	-	outer membrane efflux protein
	pGui10047	35119	34556	188	-	tpr repeat-containing protein
	pGui10048	36757	35756	334	-	hypothetical protein
	pGui10049	37799	36732	356	-	hypothetical protein
	pGui10053	39193	38717	159	-	hypothetical protein
	pGui10055	39669	39403	89	-	hypothetical protein
	pGui10058	40140	40352	71	+	transposase
	pGui10059	41142	40519	208	-	hypothetical protein
	pGui10060	42430	41153	426	-	peptidase m23 family
	pGui10062	43255	42704	184	-	hypothetical protein
	pGui10063	50608	43265	2448	-	m23 peptidase domain-containing partial
	pGui10064	51660	50611	350	-	hypothetical protein
	pGui10065	51757	52068	104	+	hypothetical protein
	pGui10080	63456	63761	102	+	rve domain protein
	pGui10082	64409	64771	121	+	hypothetical protein
	pGui10083	65430	64768	221	-	site-specific recombinase/integrase
	pGui10084	71415	65524	1964	-	hypothetical protein
	pGui10085	71628	73091	488	+	hypothetical protein
	pGui10087	73495	74406	304	+	hypothetical protein
	pGui10088	74503	74940	146	+	hypothetical protein
