# Supplementary material for: Isolation and Characterization of Two Novel Plasmids from Pathogenic Leptospira interrogans Serogroup Canicola Serovar Canicola Strain Gui44
Source: PLoS Negl Trop Dis. 2014 Aug 21;8(8):e3103. doi: 10.1371/journal.pntd.0003103 (PMC4140679; doi:10.1371/journal.pntd.0003103)
Supplement: Table S3 — Unique genes of pGui2 compare to pGui1 and Laicp. (XLSX) [file pntd.0003103.s004.xlsx]

## Sheet: Sheet1
	Supplementary Table S3 : Unique genes of pGui2 compare to pGui1 and Laicp
	Name	Start	End	Length	Orientation	Putative Function
	pGui20005	6318	5944	125	-	hypothetical protein
	pGui20006	6685	6299	129	-	sh3 type 3 domain protein
	pGui20007	6969	7745	259	+	hypothetical protein
	pGui20008	7752	8630	293	+	sh3 type 3 domain protein
	pGui20009	8956	9639	228	+	hypothetical protein
	pGui20010	9738	10535	266	+	hypothetical protein
	pGui20012	10935	11336	134	+	tetratricopeptide domain protein
	pGui20013	11438	11830	131	+	hypothetical protein
	pGui20014	11950	12744	265	+	hypothetical protein
	pGui20015	12865	13140	92	+	IS3 family transposase orfA
	pGui20016	13137	13949	271	+	integrase core domain protein
	pGui20017	14916	14248	223	-	hypothetical protein
	pGui20021	15695	16534	280	+	hypothetical protein
	pGui20022	16590	16892	101	+	Peptidase_M50B family protein
	pGui20024	17701	17345	119	-	sh3 type 3 domain protein
	pGui20025	18162	17845	106	-	hypothetical protein
	pGui20027	19483	18650	278	-	sh3 type 3 domain protein
	pGui20028	20236	19739	166	-	hypothetical protein
	pGui20030	21328	20699	210	-	hypothetical protein
	pGui20031	22176	21349	276	-	hypothetical protein
	pGui20033	23367	23648	94	+	hypothetical protein
	pGui20034	23764	24363	200	+	hypothetical protein
	pGui20035	24502	25143	214	+	hypothetical protein
	pGui20036	25435	26289	285	+	hypothetical protein
	pGui20038	28700	28011	230	-	hypothetical protein
	pGui20039	29576	28878	233	-	hypothetical protein
	pGui20040	30369	29752	206	-	HNH endonuclease
	pGui20041	31600	30503	366	-	hypothetical protein
	pGui20045	33372	33989	206	+	hypothetical protein
	pGui20046	34010	34918	303	+	hypothetical protein
	pGui20047	35776	35375	134	-	hypothetical protein
	pGui20050	38148	37543	202	-	hypothetical protein
	pGui20051	38479	38150	110	-	hypothetical protein
	pGui20052	39351	38671	227	-	hypothetical protein
	pGui20053	39794	39339	152	-	hypothetical protein
	pGui20054	40480	39866	205	-	hypothetical protein
	pGui20055	40890	40477	138	-	hypothetical protein
	pGui20056	41459	40932	176	-	hypothetical protein
	pGui20057	41992	41480	171	-	hypothetical protein
	pGui20058	42762	42082	227	-	hypothetical protein
	pGui20059	46634	42750	1295	-	cytoplasmic membrane protein
	pGui20061	49854	46762	1031	-	cytoplasmic membrane protein
	pGui20062	50453	51337	295	+	hypothetical protein
	pGui20064	52833	53456	208	+	hypothetical protein
	pGui20066	56155	55451	235	-	ParBc family protein
	pGui20067	56895	56152	248	-	chromosome partitioning protein ParA1
	pGui20071	58661	58383	93	-	hypothetical protein
	pGui20074	60410	61846	479	+	hypothetical protein
	pGui20075	61849	62991	381	+	cytochrome c family protein
	pGui20077	65036	64146	297	-	ECF subfamily RNA polymerase sigma-24 subunit
	pGui20078	65704	65354	117	-	hypothetical protein
